# Supplementary material for: A Meta-Analysis on the Impact of High BMI in Patients Undergoing Transcatheter Aortic Valve Replacement
Source: J Cardiovasc Dev Dis. 2022 Nov 9;9(11):386. doi: 10.3390/jcdd9110386 (PMC9695436; doi:10.3390/jcdd9110386)
Supplement: Supplementary file 1 [file jcdd-09-00386-s001.zip]

Archive with 2 entries (2 files):
- jcdd-1953534-Table S1.pdf
- jcdd-1953534-Table S2 and figures.pdf
